# Supplementary material for: Drk1, a Dimorphism Histidine Kinase, Contributes to Morphology, Virulence, and Stress Adaptation in Paracoccidioides brasiliensis
Source: J Fungi (Basel). 2021 Oct 12;7(10):852. doi: 10.3390/jof7100852 (PMC8539220; doi:10.3390/jof7100852)
Supplement: Supplementary file 1 [file jof-07-00852-s001.zip]

Archive with 1 entries (1 files):
- jof-1369358-supplementary.pdf
